# Supplementary material for: Associations Between Traumatic Event Exposure and Depressive Symptoms Among Chinese University Freshmen: A Conditional Process Analysis of Interpersonal Difficulties and Only-Child Status
Source: Behav Sci (Basel). 2026 Jul 21;16(7):1243. doi: 10.3390/bs16071243 (PMC13405722; doi:10.3390/bs16071243)
Supplement: Supplementary file 1 [file behavsci-16-01243-s001.zip]

Archive with 2 entries (1 files):
- behavsci-4411126-supplementary/
- behavsci-4411126-supplementary/Supplementary Table S1.xlsx
