# Supplementary material for: Associations Between Traumatic Event Exposure and Depressive Symptoms Among Chinese University Freshmen: A Conditional Process Analysis of Interpersonal Difficulties and Only-Child Status
Source: Behav Sci (Basel). 2026 Jul 21;16(7):1243. doi: 10.3390/bs16071243 (PMC13405722; doi:10.3390/bs16071243)
Supplement: Supplementary file 1 [file behavsci-16-01243-s001.zip › behavsci-4411126-supplementary/Supplementary Table S1.xlsx]

## Sheet: Sheet1
Supplementary Table S1. Frequencies of potentially traumatic or severe adverse events assessed by the STEQ
STEQ item	Event type	n	%
1	Death of a grandparent	4539	57.7
2	Death of father or mother	218	2.8
3	Death of a sibling	222	2.8
4	Serious illness	438	5.6
5	Natural disasters	339	4.3
6	Physical attack or assault	688	8.7
7	Witnessing someone seriously disabled or killed	307	3.9
8	Childhood physical abuse	138	1.8
9	Childhood emotional maltreatment	106	1.3
10	Childhood neglect	212	2.7
11	Gender discrimination in the family	297	3.8
12	Gender discrimination at school	28	0.4
13	Campus bullying (victim)	561	7.1
14	Campus bullying (violators)	122	1.6
15	Being invited or pressured to engage in sex-related behaviors	241	3.1
16	Involuntary kissing or hugging with sexual intent	142	1.8
17	Involuntary nudity or exposure to sexual content	52	0.7
18	Involuntary touching or being touched on private parts	177	2.3
19	Involuntary sexual intercourse	15	0.2
20	Voluntary sexual intercourse	315	4
21	Being raped	6	0.1
22	Adoption or foster care	144	1.8
23	Left-behind child experience	562	7.1
